# Supplementary material for: The Cell Surface Proteome of Human Mesenchymal Stromal Cells
Source: PLoS One. 2011 May 26;6(5):e20399. doi: 10.1371/journal.pone.0020399 (PMC3102717; doi:10.1371/journal.pone.0020399)
Supplement: Table S1 — List of hMSC cell surface proteins identified in this study. (XLS) [file pone.0020399.s001.xls]

## Sheet: Sheet1
Accession	Description	ΣCoverage	Σ# Peptides	Score A2	Coverage A2	# Peptides A2	Score A3	Coverage A3	# Peptides A3
	33 Cell Adhesion Molecules
P56199	CD49a. Integrin alpha-1 GN=ITGA1	16.96	65	1503.97	16.96	39	188.988	11.96	26			Also identified by Foster et al., 2005 using subcellular fractionation
Q9UKX5	Integrin alpha-11 GN=ITGA11	17.58	50	1023.95	17.58	29	132.007	14.8	21			Identified by Foster et al., 2005 and Jeong et al., 2007
P17301	CD49b. Integrin alpha-2 GN=ITGA2	2.96	6	191.937	2.96	3	24.1057	2.96	3			Also identified by Jeong et al., 2007 using subcellular fractionation
P26006	CD49c. Integrin alpha-3 GN=ITGA3	11.54	34	713.296	10.23	18	67.2726	9.85	16
P08648	CD49e. Integrin alpha-5 GN=ITGA5	13.25	64	1172.39	13.25	31	140.875	12.3	33
Q13683	Integrin alpha-7 GN=ITGA7	28.45	59	1323.16	28.45	33	151.067	22.95	26
P53708	Integrin alpha-8 GN=ITGA8	10.82	13	240.513	8.75	7	37.208	9.22	6
P06756	CD51. Integrin alpha-V GN=ITGAV	31.39	92	1849.79	29.01	45	216.494	29.68	47					C
P05556	CD29. Integrin beta-1 GN=ITGB1	40.48	259	5045.14	40.48	145	569.06	38.6	114
P05106	CD61. Integrin beta-3 GN=ITGB3	7.74	8	160.61	7.74	4	26.7738	7.74	4
P18084	Integrin beta-5 GN=ITGB5	20.78	22	636.241	18.52	11	61.4286	19.27	11
P55287	Cadherin-11 GN=CDH11	6.28	19	343.887	6.28	10	51.0898	6.28	9
P55290	Cadherin-13 GN=CDH13	22.72	37	1033.13	22.72	20	86.0914	17.25	17
P19022	CD325. Cadherin-2 GN=CDH2	15.67	23	492.171	15.67	12	61.3719	14.57	11
Q9UM22	Mammalian ependymin-related protein 1 GN=EPDR1	31.7	27	502.834	31.7	16	64.8724	23.21	11
Q9Y639	Neuroplastin GN=NPTN	31.21	76	1535.33	31.21	40	169.469	29.08	36
Q9H6B4	Adipocyte adhesion molecule GN=ACAM	28.69	22	461.87	23.86	11	50.4766	23.06	11
P19320	CD106. Vascular cell adhesion protein 1 GN=VCAM1	19.76	54	967.883	16.78	29	146.928	18.4	25
O94856	Neurofascin GN=NFASC	13.66	56	1089.56	12.92	29	126	13.14	27
Q8ND94	LRRN4 C-terminal-like protein GN=LRRN4CL	33.61	12	483.942	33.61	7	30.1503	27.73	5
P05362	CD54. Intercellular adhesion molecule 1 GN=ICAM1	8.27	10	205.772	8.27	5	19.6242	8.27	5
Q13641	Trophoblast glycoprotein GN=TPBG	16.43	25	584.954	14.52	13	60.6666	16.43	12
P50895	CD239. Lutheran blood group glycoprotein GN=BCAM	21.66	21	371.835	16.4	10	37.3756	21.66	11
Q08431	Lactadherin GN=MFGE8	45.74	61	1194.02	45.74	34	131.813	41.09	27
Q9BX67	Junctional adhesion molecule C GN=JAM3	25.81	23	608.423	23.23	12	56.5005	22.58	11
P16070	CD44 antigen GN=CD44	14.69	263	5497.96	13.61	139	576.518	12.53	124
P14209	CD99 antigen GN=CD99	15.14	42	1172.13	15.14	21	93.1778	15.14	21
P43121	CD146. Cell surface glycoprotein MUC18 GN=MCAM	47.68	128	2344.52	47.21	68	306.962	43.81	60
Q13740	CD166 antigen GN=ALCAM	50.43	173	3446.24	48.54	92	386.068	47.68	81
O14498	Immunoglobulin superfamily containing leucine-rich repeat protein GN=ISLR	7.48	5	161.045	7.48	4	14.4847	0	1
Q08722	CD47. Leukocyte surface antigen CD47 GN=CD47	5.88	5	119.468	5.88	4	48.216	0	1
P48960	CD97 antigen GN=CD97	9.58	20	578.514	9.58	10	51.5569	9.58	10
Q92859	Neogenin GN=NEO1	4.52	7	166.875	4.52	5	13.3102	2.6	2
	26 Signaling receptors
P09619	CD140b. Beta-type platelet-derived growth factor receptor GN=PDGFRB	29.66	170	3476.43	29.57	94	394.375	26.13	76
P00533	Epidermal growth factor receptor GN=EGFR	4.13	9	186.525	4.13	4	27.1742	4.13	5
Q15582	Transforming growth factor-beta-induced protein ig-h3 GN=TGFBI	22.4	29	603.19	20.35	15	79.0448	18.45	14
P36897	TGF-beta receptor type-1 GN=TGFBR1	7.16	4	115.91	7.16	2	8.3122	7.16	2
Q14165	Malectin GN=MLEC	30.14	13	311.976	25.68	6	30.6743	30.14	7
P25445	CD95. Tumor necrosis factor receptor superfamily member 6 GN=FAS	27.76	33	658.669	27.76	17	76.3526	22.99	16
Q13308	Tyrosine-protein kinase-like 7 GN=PTK7	17.2	45	1116.25	17.2	26	116.07	14.3	19
P78324	CD172a. Tyrosine-protein phosphatase non-receptor type substrate 1 GN=SIRPA	21.27	34	784.721	21.27	19	77.3238	18.09	15
Q16832	Discoidin domain-containing receptor 2 GN=DDR2	12.75	15	326.596	12.75	10	41.0418	7.95	5
Q13332	Receptor-type tyrosine-protein phosphatase S GN=PTPRS	2.62	6	152.303	2.62	3	22.9866	2.62	3
P54760	Ephrin type-B receptor 4 GN=EPHB4	10.64	12	316.346	10.64	8	37.5599	6.18	4
P98172	Ephrin-B1 GN=EFNB1	26.88	19	441.76	23.7	10	37.0692	26.88	9
Q9UHN6	Transmembrane protein 2 GN=TMEM2	2.75	6	131.642	2.75	3	32.563	2.75	3
Q6DD88	Atlastin-3 GN=ATL3	47.32	49	1332.86	45.1	25	119.845	42.88	24
Q96J84	Kin of IRRE-like protein 1 GN=KIRREL	15.72	30	864.9	15.72	15	63.4088	15.72	15
Q96AG4	Leucine-rich repeat-containing protein 59 GN=LRRC59	26.71	15	423.292	26.71	8	59.7448	23.78	7
P57088	Transmembrane protein 33 GN=TMEM33	22.67	13	313.892	22.67	7	27.2305	19.43	6
Q9BTV4	Transmembrane protein 43 GN=TMEM43	25.75	14	282.933	25.75	8	39.3097	22	6
Q92542	Nicastrin GN=NCSTN	5.78	9	190.92	5.78	6	22.2902	2.96	3
O00264	Membrane-associated progesterone receptor component 1 GN=PGRMC1	17.44	4	129.827	17.44	2	12.6722	17.44	2
O15173	Membrane-associated progesterone receptor component 2 GN=PGRMC2	15.25	14	452.044	15.25	7	49.1183	15.25	7
P17813	CD105. Endoglin GN=ENG	34.65	101	2052.68	34.65	52	201.379	32.07	49
P35613	CD147. Basigin GN=BSG	25.71	108	2417.6	25.71	56	245.679	25.71	52
P42892	Endothelin-converting enzyme 1 GN=ECE1	5.58	5	126.925	4.29	2	18.2159	5.58	3
P29317	Ephrin type-A receptor 2 GN=EPHA2	7.17	6	274.678	7.17	6	34.5456	7.48	7
Q9P0L0	Vesicle-associated membrane protein-associated protein A GN=VAPA	33.33	20	438.88	33.33	11	44.9698	21.29	9
	19 Transporters
P05023	Sodium/potassium-transporting ATPase subunit alpha-1 GN=ATP1A1	40.86	351	8183.67	38.42	192	852.33	35.87	159
P05026	Sodium/potassium-transporting ATPase subunit beta-1 GN=ATP1B1	8.25	3	119.176	8.25	2	19.1745	0	1
P54709	Sodium/potassium-transporting ATPase subunit beta-3 GN=ATP1B3	39.78	44	787.558	36.2	22	104.352	37.28	22
P21796	Voltage-dependent anion-selective channel protein 1 GN=VDAC1	51.59	31	816.485	47	17	79.3282	51.59	14
P45880	Voltage-dependent anion-selective channel protein 2 GN=VDAC2	27.55	21	558.596	24.83	11	80.2965	24.15	10
Q9Y277	Voltage-dependent anion-selective channel protein 3 GN=VDAC3	10.6	7	196.954	10.6	5	20.0519	10.6	2
P54289	Voltage-dependent calcium channel subunit alpha-2/delta-1 GN=CACNA2D1	19.16	43	884.191	15.95	21	92.8783	16.77	22
O00299	Chloride intracellular channel protein 1 GN=CLIC1	27.8	11	275.153	27.8	7	33.6562	17.43	4
Q9Y696	Chloride intracellular channel protein 4 GN=CLIC4	35.97	20	416.978	35.97	11	47.464	33.2	9
Q8WWI5	Choline transporter-like protein 1 GN=SLC44A1	15.37	49	982.019	15.37	25	96.5656	13.39	24
Q8IWA5	Choline transporter-like protein 2 GN=SLC44A2	22.95	134	2228.1	21.39	72	374.851	18.13	62
P20020	Plasma membrane calcium-transporting ATPase 1 GN=ATP2B1	27.58	236	6063.01	27.03	130	578.926	21.3	106
P23634	Plasma membrane calcium-transporting ATPase 4 GN=ATP2B4	39.81	452	9924.77	39.24	236	994.926	34.49	216
P33527	Multidrug resistance-associated protein 1 GN=ABCC1	20.84	92	1866.78	18.94	48	210.134	18.55	44
Q15758	Neutral amino acid transporter B(0) GN=SLC1A5	24.4	102	2035.58	24.4	56	189.71	20.15	46
Q01650	Large neutral amino acids transporter small subunit 1 GN=SLC7A5	10.26	31	816.222	10.26	17	68.1098	6.71	14
Q8NB49	Probable phospholipid-transporting ATPase IG GN=ATP11C	10.78	28	620.667	9.89	15	74.072	8.22	13
Q9BQS7	Hephaestin GN=HEPH	2.85	6	240.533	2.85	3	14.6668	2.85	3
P08195	CD98. 4F2 cell-surface antigen heavy chain GN=SLC3A2	52.55	182	3792.93	52.55	98	401.886	45.37	84
	13 Receptors
Q07954	Prolow-density lipoprotein receptor-related protein 1 GN=LRP1	7.68	65	1250.38	7.35	37	170.212	6.38	28
Q9UBG0	C-type mannose receptor 2 GN=MRC2	22.45	67	1456.84	22.45	38	161.753	19.54	29
P17342	Atrial natriuretic peptide clearance receptor GN=NPR3	30.87	77	1458.51	29.02	42	180.961	28.28	35
P20594	Atrial natriuretic peptide receptor B GN=NPR2	3.82	8	209.744	3.82	4	17.1047	3.82	4
Q9H6X2	Anthrax toxin receptor 1 GN=ANTXR1	4.26	6	118.642	4.26	3	13.0691	4.26	3
P58335	Anthrax toxin receptor 2 GN=ANTXR2	4.5	11	317.223	4.5	6	23.8426	0	5
P51572	B-cell receptor-associated protein 31 GN=BCAP31	27.64	10	241.046	23.98	6	25.5463	19.92	4
Q9UNN8	Endothelial protein C receptor GN=PROCR	10.92	5	136.6	10.92	4	21.0798	0	1
P15529	CD46. Membrane cofactor protein GN=CD46	8.67	10	198.693	8.67	6	19.7342	6.63	4
P02786	CD71. Transferrin receptor protein 1 GN=TFRC	27.24	42	857.681	25.53	21	98.077	23.68	21
P15151	CD155. Poliovirus receptor GN=PVR	18.71	32	734.866	18.71	17	76.1287	16.55	15
Q92692	CD112. Poliovirus receptor-related protein 2 GN=PVRL2	14.13	21	418.082	14.13	14	50.1767	9.85	7
O14786	CD304. Neuropilin-1 GN=NRP1	4.98	12	296.592	4.98	7	24.0461	0	5
	4 Proteoglycans
P35052	Glypican-1 GN=GPC1	13.26	28	701.774	11.11	13	82.325	13.26	15
O75487	Glypican-4 GN=GPC4	28.42	48	1198.83	25.54	23	124.152	28.42	25
Q6UVK1	Chondroitin sulfate proteoglycan 4 GN=CSPG4	27.09	261	5776.57	26.53	135	588.415	24.94	126
P34741	Syndecan-2 GN=SDC2	17.91	28	632.431	17.91	16	58.2953	17.91	12
	12 Enzymes
O14672	ADAM 10 GN=ADAM10	14.44	22	493.892	14.44	13	60.3033	9.49	9
Q5TFE4	5'-nucleotidase domain-containing protein 1 GN=NT5DC1	22.2	18	291.071	22.2	9	39.9624	22.2	9
P50281	Matrix metalloproteinase-14 GN=MMP14	17.7	22	479.742	17.7	12	72.0379	14.6	10
P08473	Neprilysin GN=MME	4.8	5	121.678	4.8	3	15.4028	3.73	2
P49961	Ectonucleoside triphosphate diphosphohydrolase 1 GN=ENTPD1	17.65	41	742.823	15.88	19	101.252	16.27	22
P15144	CD13. Aminopeptidase N GN=ANPEP	29.99	135	2703.95	29.99	74	311.768	27.3	61
Q9C0E8	Protein lunapark GN=LNP	6.07	3	113.389	6.07	2	7.45466	0	1
P21589	5'-nucleotidase GN=NT5E	31.36	49	1150.2	29.44	24	134.9	31.36	25
Q9NYL4	FK506-binding protein 11 GN=FKBP11	14.43	3	83.5701	14.43	2	6.08963	0	1
Q96N66	Membrane-bound O-acyltransferase domain-containing protein 7 GN=MBOAT7	6.14	3	63.9233	0	1	13.372	6.14	2
Q15262	Receptor-type tyrosine-protein phosphatase kappa GN=PTPRK	2.36	4	79.9041	2.36	2	8.05324	2.36	2
Q9HDC9	Adipocyte plasma membrane-associated protein GN=APMAP	11.54	7	151.345	11.54	4	24.9802	7.21	3
	6 Tetraspanins + 7 GPI anchored proteins
Q04941	Proteolipid protein 2 GN=PLP2	26.32	6	123.623	26.32	3	10.7264	26.32	3
Q96S97	Myeloid-associated differentiation marker GN=MYADM	12.73	23	783.107	12.73	12	59.5809	9.63	11
P21926	CD9 antigen GN=CD9	31.14	18	296.178	31.14	10	47.9275	26.32	8
P08962	CD63 antigen GN=CD63	7.56	15	280.3	7.56	9	38.0369	5.04	6
P60033	CD81 antigen GN=CD81	33.05	92	3079.17	33.05	47	200.821	27.54	45
P48509	CD151 antigen GN=CD151	20.95	71	1295.59	20.95	49	230.545	17.79	22
	GPI anchored proteins
Q9Y625	Glypican-6 GN=GPC6	7.21	13	238.252	7.21	6	40.6006	7.21	7
Q969N2	GPI transamidase component PIG-T GN=PIGT	9.17	7	100.913	7.09	3	17.4736	9.17	4
P13987	CD59 glycoprotein GN=CD59	25.78	25	335.463	25.78	12	41.7921	25.78	13
P04216	CD90. Thy-1 membrane glycoprotein GN=THY1	24.84	68	1545.71	24.84	35	150.065	24.84	33
Q6YHK3	CD109 antigen GN=CD109	13.91	54	1222.66	13.91	28	116.88	12.73	26
Q7Z3B1	Neuronal growth regulator 1 GN=NEGR1	36.16	33	666.047	31.92	18	69.8694	33.9	15
Q13449	Limbic system-associated membrane protein GN=LSAMP	10.06	4	84.6659	10.06	3	18.667	0	1
	17 Others
Q16585	Beta-sarcoglycan GN=SGCB	9.43	5	181.521	9.43	3	14.4594	0	2
Q92629	Delta-sarcoglycan GN=SGCD	31.14	15	406.095	31.14	9	46.9358	20.42	6
O43556	Epsilon-sarcoglycan GN=SGCE	17.43	12	250.298	17.43	7	26.8726	15.01	5
Q14699	Raftlin GN=RFTN1	33.04	32	870.662	31.49	17	83.4016	27.34	15
Q9UH62	Armadillo repeat-containing X-linked protein 3 GN=ARMCX3	11.61	9	175.271	11.35	4	24.7635	11.61	5
Q6NUQ4	Transmembrane protein 214 GN=TMEM214	15.97	20	377.3	13.93	11	48.5431	14.66	9
Q9BRK3	Matrix-remodeling-associated protein 8 GN=MXRA8	12.67	20	410.846	12.67	12	48.548	10.63	8
Q14108	Lysosome membrane protein 2 GN=SCARB2	13.18	16	251.626	13.18	7	29.9426	13.18	9
P11279	Lysosome-associated membrane glycoprotein 1 GN=LAMP1	13.67	20	384.482	13.67	11	43.3831	11.75	9
Q9HCU0	CD248. Endosialin GN=CD248	9.78	27	430.138	9.78	19	93.0852	4.62	8
Q5ZPR3	CD276 antigen GN=CD276	26.4	38	871.291	26.4	20	83.8859	21.54	18
Q969P0	CD316. Immunoglobulin superfamily member 8 GN=IGSF8	10.28	8	221.26	10.28	4	17.255	10.28	4
Q00765	Receptor expression-enhancing protein 5 GN=REEP5	20.63	7	145.658	20.63	5	22.264	10.58	2
Q9BQJ4	Transmembrane protein 47 GN=TMEM47	9.39	2	59.8589	9.39	2	4.62202	0
Q15836	Vesicle-associated membrane protein 3 GN=VAMP3	33	4	145.039	33	2	8.47744	33	2
O95292	Vesicle-associated membrane protein-associated protein B/C GN=VAPB	24.69	10	249.358	24.69	5	26.6164	24.69	5
Q12846	Syntaxin-4 GN=STX4	16.84	6	133.784	13.13	3	18.9066	13.8	3
	18 Cell surface associated proteins
P02452	Collagen alpha-1(I) chain GN=COL1A1	7.58	9	166.94	5.53	4	25.9282	6.63	5
P12109	Collagen alpha-1(VI) chain GN=COL6A1	11.38	16	420.793	9.82	10	45.6621	7	6
P27658	Collagen alpha-1(VIII) chain GN=COL8A1	5.78	6	91.7362	5.78	3	14.1469	5.78	3
P12110	Collagen alpha-2(VI) chain GN=COL6A2	1.96	3	85.07	1.96	2	6.60856	0	1
P12111	Collagen alpha-3(VI) chain GN=COL6A3	2.3	12	269.389	2.3	8	41.3955	1.42	4
P09382	Galectin-1 GN=LGALS1	74.81	63	1431.18	74.81	33	131.703	74.81	30
P17931	Galectin-3 GN=LGALS3	25.6	19	436.98	25.6	12	50.3062	16	7
P47929	Galectin-7 GN=LGALS7	16.91	4	87.97	16.91	2	6.40598	16.91	2
O75718	Cartilage-associated protein GN=CRTAP	13.72	10	232.081	13.72	7	29.0366	9.73	3
P02751	Fibronectin GN=FN1	4.48	19	427.495	4.48	11	41.777	3.94	8
P48594	Serpin B4 GN=SERPINB4	9.49	5	137.358	9.49	3	32.71	7.44	2
P35237	Serpin B6 GN=SERPINB6	17.55	10	215.178	17.55	5	19.9575	17.55	5
P50454	Serpin H1 GN=SERPINH1	63.4	474	9274.04	63.4	248	963.324	57.18	226
P51858	Hepatoma-derived growth factor GN=HDGF	14.58	7	154.956	14.58	4	17.5315	11.25	3
Q16270	Insulin-like growth factor-binding protein 7 GN=IGFBP7	18.09	8	170.283	18.09	4	13.5661	18.09	4
O43854	EGF-like repeat and discoidin I-like domain-containing protein 3 GN=EDIL3	26.67	31	481.982	26.67	17	68.6323	18.33	14
Q14118	Dystroglycan GN=DAG1	12.74	13	530.471	12.74	13
P30626	Sorcin GN=SRI	21.21	4	162.014	21.21	2	13.1018	21.21	2
	8 Intracellular proteins associated with transmembrane proteins
Q13884	Beta-1-syntrophin GN=SNTB1	16.36	9	179.447	13.01	5	17.4325	13.2	4
Q13425	Beta-2-syntrophin GN=SNTB2	9.07	6	150.951	9.07	4	18.1453	5	2
Q8WWI1	LIM domain only protein 7 GN=LMO7	8.85	74	1435.99	8.02	37	148.627	8.26	37
Q9Y490	Talin-1 GN=TLN1	25.15	102	2198.26	24.68	56	238.852	22.31	46
Q9Y3F4	Serine-threonine kinase receptor-associated protein GN=STRAP	10.86	5	89.6799	10.86	3	8.16928	7.71	2
Q9H4M9	EH domain-containing protein 1 GN=EHD1	20.97	17	355	18.91	8	55.4977	19.66	9
Q08AF3	Schlafen family member 5 GN=SLFN5	7.3	9	188.613	7.3	5	19.7597	5.95	4
Q53EP0	Fibronectin type III domain-containing protein 3B GN=FNDC3B	9.14	12	275.92	9.14	7	28.6666	6.15	5
	6 Intracellular proteins involved in signaling
P35221	Catenin alpha-1 GN=CTNNA1	52.43	152	3751.33	52.43	77	359.926	52.43	75
P35222	Catenin beta-1 GN=CTNNB1	33.42	84	1568.51	33.42	45	212.345	26.63	39
O60716	Catenin delta-1 GN=CTNND1	21.8	57	1349.14	21.8	32	125.598	17.87	25
O60763	General vesicular transport factor p115 GN=USO1	12.47	14	276.473	12.47	7	36.8573	12.47	7
P14923	Junction plakoglobin GN=JUP	10.47	11	203.909	10.47	8	47.0937	5.1	3
P46940	Ras GTPase-activating-like protein IQGAP1 GN=IQGAP1	26.55	116	2796.56	26.55	60	293.835	23.6	56
	32 MHC molecules
P30443	HLA class I histocompatibility antigen, A-1 alpha chain GN=HLA-A	10.41	2
P01892	HLA class I histocompatibility antigen, A-2 alpha chain GN=HLA-A	58.9	36
P13746	HLA class I histocompatibility antigen, A-11 alpha chain GN=HLA-A	35.62	23
P30447	HLA class I histocompatibility antigen, A-23 alpha chain GN=HLA-A	42.47	28
P10314	HLA class I histocompatibility antigen, A-32 alpha chain GN=HLA-A	54.79	40
P16190	HLA class I histocompatibility antigen, A-33 alpha chain GN=HLA-A	55.34	34
P30453	HLA class I histocompatibility antigen, A-34 alpha chain GN=HLA-A	61.64	47
P10316	HLA class I histocompatibility antigen, A-69 alpha chain GN=HLA-A	55.34	35
Q09160	HLA class I histocompatibility antigen, A-80 alpha chain GN=HLA-A	30.14	20
P30460	HLA class I histocompatibility antigen, B-8 alpha chain GN=HLA-B	40.61	16
P30462	HLA class I histocompatibility antigen, B-14 alpha chain GN=HLA-B	41.16	17
P30464	HLA class I histocompatibility antigen, B-15 alpha chain GN=HLA-B	42.54	25
P30466	HLA class I histocompatibility antigen, B-18 alpha chain GN=HLA-B	45.58	19
P03989	HLA class I histocompatibility antigen, B-27 alpha chain GN=HLA-B	16.57	7
P30685	HLA class I histocompatibility antigen, B-35 alpha chain GN=HLA-B	38.12	22
Q95365	HLA class I histocompatibility antigen, B-38 alpha chain GN=HLA-B	41.71	25
P30475	HLA class I histocompatibility antigen, B-39 alpha chain GN=HLA-B	42.82	26
Q04826	HLA class I histocompatibility antigen, B-40 alpha chain GN=HLA-B	37.02	19
P30479	HLA class I histocompatibility antigen, B-41 alpha chain GN=HLA-B	40.06	16
P30480	HLA class I histocompatibility antigen, B-42 alpha chain GN=HLA-B	40.61	16
P18465	HLA class I histocompatibility antigen, B-57 alpha chain GN=HLA-B	38.4	20
P10319	HLA class I histocompatibility antigen, B-58 alpha chain GN=HLA-B	37.02	20
Q29940	HLA class I histocompatibility antigen, B-59 alpha chain GN=HLA-B	42.82	23
Q31612	HLA class I histocompatibility antigen, B-73 alpha chain GN=HLA-B	37.19	14
P30498	HLA class I histocompatibility antigen, B-78 alpha chain GN=HLA-B	37.29	16
P10321	HLA class I histocompatibility antigen, Cw-7 alpha chain GN=HLA-C	37.98	18
P30508	HLA class I histocompatibility antigen, Cw-12 alpha chain GN=HLA-C	60.38	28
Q95604	HLA class I histocompatibility antigen, Cw-17 alpha chain GN=HLA-C	39.52	15
P04222	HLA class I histocompatibility antigen, Cw-3 alpha chain GN=HLA-C	34.7	15
P01903	HLA class II histocompatibility antigen, DR alpha chain GN=HLA-DRA	6.69	1
P01893	Putative HLA class I histocompatibility antigen, alpha chain H GN=HLA-H	9.67	4
Q8TCT9	Minor histocompatibility antigen H13 GN=HM13	5.04	2
		MSC
	Cell Adhesion	33
	Signaling receptors	26
	Transporters	19
	Receptors	13
	Proteoglycans	4
	Enzymes	12
	Tetraspanins + GPI anchored	13
	Others	17
	Cell surface associated	18
	Intracellular proteins associated with transmembrane proteins	8
	Intracellular proteins involved in signaling	6
	Total number of proteins	169
